# Supplementary material for: Comparative Study of the Gut Microbiota Community between the Farmed and Wild Mastacembelus armatus (Zig-Zag Eel)
Source: Metabolites. 2022 Nov 29;12(12):1193. doi: 10.3390/metabo12121193 (PMC9781078; doi:10.3390/metabo12121193)
Supplement: Supplementary file 1 [file metabolites-12-01193-s001.zip]

Archive with 4 entries (4 files):
- Figure S1.jpg
- Figure S2.jpg
- Figure S3.jpg
- Table S1.pdf
